# Supplementary material for: GRPR-Antagonists Carrying DOTAGA-Chelator via Positively Charged Linkers: Perspectives for Prostate Cancer Theranostics
Source: Pharmaceutics. 2024 Apr 8;16(4):513. doi: 10.3390/pharmaceutics16040513 (PMC11054746; doi:10.3390/pharmaceutics16040513)
Supplement: Supplementary file 1 [file pharmaceutics-16-00513-s001.zip]

Archive with 1 entries (1 files):
- pharmaceutics-2944626-supplementary.pdf
